# Supplementary material for: A LuALS Mutation with High Sulfonylurea Herbicide Resistance in Linum usitatissimum L
Source: Int J Mol Sci. 2023 Feb 1;24(3):2820. doi: 10.3390/ijms24032820 (PMC9917167; doi:10.3390/ijms24032820)
Supplement: Supplementary file 1 [file ijms-24-02820-s001.zip]

Archive with 5 entries (5 files):
- Figure S1.tif
- Figure S2.tif
- Figure S3.tif
- Legends for Supplementary Figures.pdf
- Table S1, Table S2.pdf
